# Supplementary material for: GNPAT promotes immunosuppression in hepatocellular carcinoma by activating the plasmalogen-PPARγ pathway to drive M2 macrophage polarization
Source: Front Immunol. 2026 Feb 24;17:1765930. doi: 10.3389/fimmu.2026.1765930 (PMC12971976; doi:10.3389/fimmu.2026.1765930)
Supplement: Supplementary file 1 [file DataSheet1.xlsx]

## Sheet: umol_per_g
Species	Adjacent1	Adjacent2	Adjacent3	Adjacent4	Adjacent5	Adjacent6	Adjacent7	Adjacent8	Adjacent9	Adjacent10	Adjacent11	Adjacent12	Adjacent13	Adjacent14	Adjacent15	Adjacent16	Adjacent17	Adjacent18	Adjacent19	Adjacent20	Tumor1	Tumor2	Tumor3	Tumor4	Tumor5	Tumor6	Tumor7	Tumor8	Tumor9	Tumor10	Tumor11	Tumor12	Tumor13	Tumor14	Tumor15	Tumor16	Tumor17	Tumor18	Tumor19	Tumor20
PE40:6p(18:0p_22:6)	0.00882018	0.0100816	0.00735567	0.00825558	0.00807957	0.00805696	0.0117059	0.0106948	0.00849377	0.0139284	0.00604919	0.00722841	0.0081854	0.00820834	0.0124941	0.00588479	0.00607712	0.0154708	0.0138817	0.0206826	0.0122649	0.0194489	0.00660478	0.00141886	0.00663192	0.00432413	0.0143334	0.00836024	0.0052018	0.00145552	0.00367843	0.00429686	0.00332557	0.00327875	0.00337233	0.00227944	0.00677037	0.00482994	0.00386	0.00240557
PE40:5p(18:0p_22:5)	0.0102131	0.0131828	0.00836879	0.00840209	0.00666109	0.0102044	0.015548	0.0113691	0.0139082	0.0161192	0.00651633	0.0114244	0.0147301	0.00862006	0.0177651	0.0108378	0.00811146	0.0203462	0.0139473	0.0188918	0.0111653	0.0314729	0.00831247	0.00190203	0.0064122	0.0052662	0.0142326	0.00653825	0.00558921	0.00220926	0.00531405	0.00643807	0.00292435	0.0131003	0.00729493	0.00531238	0.0138407	0.00735247	0.00588585	0.00233935
PE40:4p(18:0p_22:4)	0.0131385	0.0423355	0.0140066	0.0181153	0.0147316	0.0199871	0.0252067	0.0192575	0.0170163	0.0244936	0.0129563	0.0156747	0.0369233	0.0179197	0.0242173	0.0242078	0.0155174	0.0404208	0.021986	0.0300017	0.0225927	0.0778022	0.015304	0.00477524	0.0135866	0.00870841	0.0271406	0.00978004	0.0105878	0.00290176	0.00698192	0.0101593	0.00960851	0.0220877	0.00900293	0.0128837	0.0270497	0.0100054	0.0153714	0.00360655
PE40:4p(20:0p_20:4)	0.00706838	0.0116941	0.00716807	0.00702014	0.00595175	0.00512247	0.00746947	0.00755744	0.00928587	0.00858104	0.00700442	0.00746901	0.0121499	0.00501479	0.00838982	0.0102457	0.00812495	0.0176165	0.0138909	0.00934539	0.00462939	0.00647755	0.0064213	0.00145184	0.0037104	0.00371453	0.00927383	0.0033871	0.00372638	0.0014069	0.00373738	0.00324987	0.0168189	0.00154485	0.00143968	0.00423598	0.00811427	0.00326128	0.00876844	0.00371841
PE38:6p(16:0p_22:6)	0.00902371	0.00907807	0.00532387	0.00727992	0.00892612	0.00953644	0.0109243	0.00922996	0.00525115	0.0110256	0.00557908	0.00528735	0.00461025	0.00610402	0.00907806	0.00410207	0.00629265	0.0097895	0.00911187	0.0203218	0.0130425	0.015319	0.006711	0.00290296	0.00535311	0.0038314	0.0164271	0.00680373	0.00314154	0.00225736	0.00476527	0.0029187	0.00478286	0.00485224	0.00356989	0.00341574	0.00734377	0.00698185	0.00355301	0.00355585
PE38:5p(16:0p_22:5)	0.0141151	0.0171089	0.00786261	0.0109184	0.0096517	0.0163303	0.0193041	0.0129094	0.0127184	0.0197016	0.00919516	0.0134402	0.0114741	0.0137454	0.0193223	0.0123816	0.0127795	0.0221209	0.0128108	0.0240536	0.0198774	0.0260335	0.0113724	0.00395546	0.00703372	0.00572105	0.0177864	0.00837352	0.00450868	0.00460844	0.00906641	0.00710231	0.00534794	0.0184858	0.00983557	0.00725742	0.0163576	0.0145245	0.00561574	0.00462669
PE38:5p(18:1p_20:4)	0.0218829	0.0362586	0.0161671	0.0247362	0.0173494	0.029273	0.0349275	0.0248548	0.0233879	0.0378852	0.0170446	0.0205942	0.0329315	0.0209014	0.0329945	0.0223453	0.0179304	0.0453901	0.0291263	0.0423093	0.0500656	0.0739147	0.0189569	0.0131363	0.0169009	0.0144357	0.0378756	0.016597	0.0134515	0.00522013	0.0132213	0.0119791	0.0387465	0.0288693	0.00947372	0.0182969	0.0180701	0.0156225	0.0206786	0.0115596
PE38:4p(18:0p_20:4)	0.0822612	0.133421	0.0666598	0.086347	0.0695566	0.085223	0.138412	0.0852694	0.0744704	0.123663	0.0575041	0.0753055	0.135677	0.0758395	0.10671	0.0785405	0.0679063	0.165047	0.0916148	0.173345	0.122591	0.238747	0.0672709	0.0158265	0.0302449	0.0242863	0.109288	0.0431233	0.0550558	0.0108075	0.0416865	0.0488747	0.0606566	0.0259351	0.0167711	0.0313133	0.0621481	0.0324536	0.0467555	0.0191803
PE38:3p(18:0p_20:3)	0.0043072	0.00752034	0.00393322	0.00530998	0.00430739	0.00582053	0.00842307	0.00477625	0.00388112	0.00602144	0.00318935	0.00516823	0.0095038	0.00410698	0.00694485	0.00535042	0.0047786	0.00853196	0.00557355	0.0117603	0.00746142	0.021229	0.00446883	0.00103525	0.00267172	0.00517477	0.00719267	0.00338171	0.00291015	0.00104806	0.00295342	0.00468245	0.0043794	0.00354636	0.00128668	0.00543123	0.00697702	0.0108146	0.00650517	0.00288409
PE38:2p(18:0p_20:2)	0.000386571	0.000890681	0.000468187	0.000413339	0.000424183	0.000663964	0.000724968	0.000495135	0.000401667	0.000474289	0.000218514	0.000455617	0.000997961	0.000463709	0.000628598	0.00044073	0.000397636	0.000702893	0.000641864	0.00116532	0.000911033	0.00514238	0.000534451	0.000146726	0.0003823	0.00115011	0.000524294	0.00040352	0.000220022	0.000208429	0.00022326	0.000385887	0.000394466	0.000898737	0.000160258	0.000641229	0.000702516	0.00139756	0.00191215	0.000217076
PE38:1p(18:0p_20:1)	0.000328129	0.0006602	0.000316829	0.000235565	0.000514606	0.000393944	0.000486633	0.000407907	7.78254e-05	0.000303421	0.000141491	0.000483814	0.000770627	0.00026118	0.000305478	0.000351597	0.000173344	0.000730409	0.000438656	0.000936584	0.000488702	0.00263924	0.000504083	0.000398329	0.000520439	0.00113824	0.000354096	0.000354264	0.000335718	0.000159334	0.000202118	0.00050659	0.000469437	0.000922669	0.000136718	0.000462469	0.000385593	0.000259787	0.000574874	0.00019079
PE36:5p(16:0p_20:5)	0.000424414	0.000852022	0.000161408	0.000353555	0.00056023	0.00050638	0.00059745	0.000227377	0.000301057	0.000384199	0.00023567	0.000798935	0.000633307	0.000239648	0.000938213	0.000495441	0.000607502	0.000533349	0.000963069	0.000987383	0.000689166	0.00236871	0.000309685	0.00013704	0.000314725	0.00024298	0.00106289	0.000333733	0.000197188	7.84145e-05	0.000322371	0.000228408	0.000771107	7.11744e-05	0.000322008	0.000245323	0.000401269	0.000309341	0.000273603	0.0003204
PE36:4p(16:0p_20:4)	0.0850353	0.132078	0.0476949	0.0729211	0.0637238	0.0939708	0.112033	0.0819749	0.0644532	0.112582	0.0547916	0.0592107	0.0832162	0.054351	0.116279	0.0733968	0.0793172	0.12256	0.075767	0.146976	0.105218	0.198036	0.0548973	0.0343081	0.0362645	0.0280275	0.117715	0.0603749	0.030953	0.0180943	0.0575241	0.0334418	0.102444	0.052547	0.0365438	0.043967	0.0737607	0.0367897	0.0378488	0.026658
PE36:3p(16:0p_20:3)	0.00611346	0.00881698	0.00323968	0.00468177	0.00556059	0.00774519	0.00820579	0.00472062	0.00377903	0.00631217	0.00337385	0.00503357	0.00688814	0.00385511	0.00890406	0.00570712	0.00700683	0.00704686	0.00507795	0.0116568	0.00913257	0.0220654	0.00420014	0.00391748	0.00348796	0.00433845	0.0100065	0.00481248	0.00158841	0.00157107	0.00431199	0.00363141	0.0122279	0.00630517	0.00227127	0.00842515	0.00829452	0.0146348	0.00500727	0.0040949
PE36:2p(18:0p_18:2)	0.00856637	0.0133648	0.0107198	0.0103798	0.009297	0.0085531	0.00985983	0.00813482	0.00546427	0.00995367	0.00500587	0.0102359	0.0141849	0.0097151	0.00901724	0.00935462	0.00865909	0.0107301	0.0118533	0.0179399	0.0098871	0.0423313	0.0119895	0.00225408	0.00414816	0.0149129	0.00928403	0.0108642	0.00244655	0.00179049	0.00353185	0.004111	0.00906285	0.00408456	0.00292353	0.00618961	0.00908953	0.00385622	0.0276851	0.00221597
PE36:2p(18:1p_18:1)	0.00425006	0.00502397	0.00388847	0.00326166	0.00345056	0.00488628	0.00448206	0.00436858	0.00344208	0.00552879	0.00202981	0.00397168	0.00468339	0.00590554	0.00566873	0.0034139	0.00300368	0.00588402	0.00482042	0.00763417	0.0149916	0.01117	0.00394349	0.00264478	0.00376978	0.00572386	0.00503844	0.00138145	0.0017144	0.000611851	0.0011973	0.00192082	0.00370203	0.0060137	0.00150586	0.00484008	0.00216043	0.00239472	0.00940836	0.00117823
PE36:1p(18:0p_18:1)	0.0110092	0.0161146	0.0116809	0.0132482	0.00903152	0.0100507	0.0154567	0.0115556	0.00822692	0.014077	0.00603272	0.0109885	0.0164153	0.0126316	0.0113394	0.010284	0.00974238	0.0156249	0.0128376	0.0199395	0.0155047	0.0246439	0.00981485	0.0031083	0.00615532	0.0113641	0.0115124	0.00329509	0.00524099	0.00168895	0.00303572	0.00536709	0.00811537	0.00489638	0.00312308	0.00851771	0.00823459	0.0042077	0.023627	0.00223452
PE34:3(18:2_16:1)	0.003641	0.00183452	0.00298146	0.00228956	0.0054896	0.00337959	0.00195125	0.00267228	0.00207098	0.00161661	0.00154999	0.00673436	0.00202854	0.00219248	0.00272948	0.00335311	0.00506802	0.00127598	0.00403846	0.00170686	0.00411792	0.00196028	0.00223906	0.0157546	0.0129494	0.00675904	0.00925782	0.00582876	0.000714795	0.00366818	0.00132835	0.00219753	0.00224692	0.000314064	0.0130908	0.00304128	0.00285092	0.00798353	0.0251191	0.00162957
PE34:2(18:2_16:0)	0.182355	0.187933	0.177625	0.228739	0.272157	0.137391	0.137093	0.135784	0.103109	0.119066	0.149514	0.182179	0.166222	0.220079	0.122195	0.200445	0.253442	0.130558	0.200888	0.10394	0.0636263	0.0460638	0.134813	0.235939	0.150207	0.0718284	0.0667739	0.391696	0.0446173	0.0585794	0.114034	0.112321	0.0658038	0.0201449	0.319047	0.0265846	0.0894313	0.055595	0.107182	0.0369401
PE34:1(18:1_16:0)	0.0798802	0.0565549	0.0611875	0.0735695	0.097303	0.0472788	0.0413871	0.0438873	0.0589643	0.0466126	0.051878	0.0761992	0.0577831	0.0602976	0.0429488	0.0798493	0.0713848	0.0515068	0.0680186	0.0477784	0.0537858	0.074681	0.0429831	0.0914778	0.177591	0.0839068	0.054647	0.0759566	0.0411031	0.0716831	0.026465	0.0219017	0.0386132	0.0338733	0.115186	0.0785834	0.032615	0.0637874	0.0648357	0.0248639
PE34:1(16:1_18:0)	0.00431947	0.0012198	0.00125281	0.00133932	0.00423046	0.00176461	0.00204721	0.00172549	0.00292326	0.00200958	0.00125501	0.00563615	0.00122824	0.00123786	0.00237644	0.00333565	0.00496758	0.00156047	0.00331662	0.00138809	0.00300248	0.00261784	0.00111256	0.0104123	0.0199108	0.00635603	0.0202122	0.00588561	0.00169211	0.00389719	0.0020542	0.00350549	0.00730458	0.000818367	0.012043	0.0148996	0.00581714	0.0087935	0.0207216	0.00540902
PE36:4(16:0_20:4)	0.214719	0.240241	0.176125	0.203677	0.185836	0.115764	0.151029	0.165204	0.233772	0.189108	0.209917	0.233888	0.2216	0.283808	0.12855	0.279456	0.222376	0.273091	0.221013	0.0895226	0.041531	0.0295176	0.151462	0.205307	0.180208	0.0527784	0.12089	0.310726	0.221311	0.125882	0.243331	0.208118	0.237635	0.0182923	0.195	0.0470074	0.140816	0.155562	0.179678	0.128164
PE36:4(18:2_18:2)	0.0191622	0.0179909	0.0267809	0.015438	0.03126	0.0178036	0.00970941	0.0162232	0.00765429	0.0117574	0.0115753	0.0349915	0.0165649	0.0222288	0.00890502	0.017947	0.0314177	0.00836734	0.02856	0.0165049	0.0174187	0.0231276	0.0244162	0.0248579	0.0198211	0.0267986	0.0124016	0.0344443	0.00285836	0.0207008	0.0225877	0.0290727	0.00530525	0.00443444	0.0275479	0.00740753	0.0149902	0.0149548	0.0109594	0.00409965
PE36:4(18:3_18:1)	0.00251889	0.00112479	0.00255379	0.00120529	0.00395385	0.00129069	0.00104586	0.00158677	0.00181403	0.00246047	0.0008645	0.0105998	0.00186547	0.00217082	0.00100706	0.00217458	0.00306034	0.00100231	0.00322732	0.00157178	0.00119247	0.000921448	0.00192073	0.00159262	0.00482578	0.00239222	0.00327258	0.00164728	0.00218972	0.0036456	0.00194139	0.0153961	0.00062981	0.000259357	0.00372834	0.00169154	0.00247012	0.0137981	0.00472108	0.00130057
PE36:3(20:3_16:0)	0.0247824	0.02221	0.0163774	0.0189258	0.030141	0.0130888	0.0149363	0.0114631	0.0189596	0.0133531	0.0173639	0.028665	0.0216838	0.0191875	0.0135002	0.0292785	0.0314634	0.0164123	0.0222203	0.0122426	0.00485123	0.00381215	0.0135903	0.035111	0.0555609	0.0175287	0.0189027	0.0301068	0.0238671	0.0183255	0.0272692	0.0417894	0.0233281	0.0019142	0.0566201	0.0167243	0.0510466	0.0925833	0.0254311	0.0348873
PE36:3(18:2_18:1)	0.0602221	0.0496341	0.0780529	0.0574041	0.101808	0.0652137	0.0315947	0.0484737	0.0408651	0.0392317	0.0386166	0.0970922	0.0633727	0.090227	0.0439135	0.0668957	0.0634056	0.0378971	0.0870204	0.0471509	0.0801568	0.0528849	0.0635278	0.144622	0.184849	0.211939	0.0588847	0.136305	0.0325058	0.0549942	0.0530592	0.0935014	0.0467183	0.0175559	0.143624	0.0567962	0.051984	0.0543847	0.112386	0.0326187
PE36:2(18:1_18:1)	0.0833408	0.0470987	0.0723745	0.0594484	0.103381	0.064053	0.0371402	0.0459125	0.0687379	0.0500192	0.0377855	0.096604	0.0646977	0.0962901	0.0496252	0.0882468	0.0530466	0.0495717	0.0827059	0.0628586	0.131539	0.108178	0.0554387	0.159438	0.452347	0.333746	0.135983	0.0736657	0.0465407	0.0614456	0.033986	0.0401793	0.0746146	0.0512611	0.183787	0.335301	0.0384787	0.0762133	0.185577	0.041636
PE36:2(18:2_18:0)	0.199776	0.197815	0.209276	0.189455	0.290662	0.131067	0.118284	0.14953	0.116886	0.157295	0.152006	0.188524	0.168735	0.204603	0.123562	0.216726	0.196111	0.132219	0.256602	0.131833	0.0658199	0.0731764	0.164198	0.107964	0.163188	0.124983	0.0719293	0.442089	0.0924866	0.0868576	0.190482	0.238462	0.0832166	0.0608507	0.266275	0.0604438	0.0931635	0.0500456	0.0790279	0.0628726
PE36:1(18:1_18:0)	0.052276	0.0445965	0.04626	0.0351456	0.0584302	0.0365484	0.0314221	0.0316164	0.0360212	0.041872	0.0290061	0.0478834	0.0376545	0.0410667	0.0309992	0.0493747	0.0338256	0.0344384	0.0471943	0.0469203	0.0330292	0.0529457	0.038671	0.0238032	0.0873997	0.0577305	0.0423484	0.0517162	0.0276881	0.0238364	0.0250618	0.0281124	0.0306444	0.0431821	0.0548461	0.0782545	0.0248137	0.0211664	0.0456019	0.0167804
PE38:7(16:1_22:6)	0.0013048	0.000749988	0.00114126	0.000914426	0.00178156	0.00142092	0.000898993	0.00113055	0.00129297	0.000680151	0.00102772	0.00238048	0.000620413	0.00122241	0.000743815	0.000677512	0.00113796	0.000722008	0.00166913	0.00150891	0.000798985	0.00100975	0.000878243	0.0020114	0.00304641	0.000613821	0.00156899	0.000661108	0.000883644	0.00123692	0.000655824	0.000714113	0.0007988	0.000145808	0.00142979	0.000287372	0.000711005	0.000882018	0.00263181	0.000555014
PE38:6(16:0_22:6)	0.130568	0.089208	0.128372	0.115554	0.150453	0.0852074	0.0717612	0.127131	0.129977	0.132501	0.138699	0.119148	0.075731	0.151728	0.0743526	0.12041	0.109463	0.112601	0.154325	0.10577	0.0110457	0.00951706	0.0805718	0.0562807	0.0732453	0.00756698	0.0228941	0.0700636	0.0754936	0.0455599	0.0956832	0.0426913	0.020823	0.00226179	0.0626324	0.00266848	0.016577	0.0152077	0.0300938	0.0220228
PE38:5(16:0_22:5)	0.0757195	0.027822	0.0538617	0.0570141	0.0554632	0.0369034	0.0374272	0.0586537	0.092773	0.0650127	0.0666208	0.0942028	0.0564071	0.112357	0.0355496	0.0878174	0.0733717	0.0556839	0.0529751	0.0388306	0.00742545	0.00710027	0.039177	0.0422579	0.0607305	0.00913659	0.0145314	0.0446893	0.0305897	0.0725011	0.121773	0.0484502	0.0143095	0.00554	0.0839669	0.00747505	0.0382458	0.0181139	0.0164293	0.0167041
PE38:4(18:0_20:4)	0.592596	0.569918	0.549084	0.547043	0.54583	0.333224	0.36113	0.524417	0.680999	0.643844	0.633805	0.580175	0.60852	0.459537	0.372152	0.781414	0.490951	0.70657	0.760223	0.367729	0.169459	0.217087	0.505018	0.299925	0.470567	0.268671	0.341409	0.683799	0.901559	0.455396	0.603172	0.78803	0.563826	0.136244	0.461234	0.203846	0.372194	0.32867	0.284956	0.427627
PE38:4(18:1_20:3)	0.0836661	0.0664088	0.0649033	0.0637898	0.0942327	0.0535881	0.0462541	0.055019	0.0864426	0.067112	0.0689602	0.0932867	0.0786655	0.059114	0.070962	0.120715	0.0992287	0.0546726	0.108878	0.0663868	0.0337158	0.0282668	0.0560258	0.0667522	0.144544	0.09469	0.0807648	0.0981403	0.128655	0.110478	0.115573	0.240828	0.0775776	0.0286581	0.134912	0.114984	0.151985	0.308659	0.0549923	0.171183
PE40:6(20:2_20:4)	0.00274779	0.00210933	0.00266426	0.0017213	0.00287182	0.00230466	0.00141181	0.00234881	0.00173266	0.00213697	0.00207602	0.00296893	0.00259048	0.00188961	0.00180487	0.00201512	0.00233142	0.00212117	0.00404732	0.00214112	0.00150441	0.00577234	0.00234082	0.00157237	0.00344726	0.00275883	0.0035795	0.00229008	0.00243931	0.0031725	0.00426932	0.00353499	0.00325734	0.00353978	0.00206562	0.00468401	0.0043031	0.0153713	0.000887604	0.00545947
PE40:6(18:0_22:6)	0.0998261	0.0690573	0.0910744	0.086753	0.10737	0.0627174	0.041196	0.0819215	0.0800288	0.119521	0.093004	0.0794524	0.0446685	0.0771373	0.0520392	0.0895396	0.0615038	0.066348	0.0977591	0.0899435	0.0097976	0.012423	0.0685499	0.0250506	0.0687245	0.0221705	0.0199599	0.109868	0.0564951	0.0503708	0.0835467	0.0634917	0.025507	0.0110284	0.037736	0.00764607	0.0206311	0.0125668	0.0105633	0.0281528
PE40:5(20:1_20:4)	0.00464373	0.00426444	0.00407576	0.00372373	0.00546221	0.00307398	0.00220041	0.00399229	0.00392431	0.00293866	0.00405487	0.00499502	0.00485532	0.00299156	0.00314783	0.00427357	0.00293505	0.00438393	0.00716206	0.00303378	0.00296198	0.0062462	0.00377631	0.00901727	0.00847524	0.00843632	0.00732721	0.00425779	0.00518704	0.00582016	0.0053935	0.00442322	0.0104656	0.00357508	0.00556202	0.0174169	0.0122631	0.00331026	0.00435542	0.0125578
PE40:5(20:2_20:3)	0.000405845	0.000237053	0.00034303	0.000224596	0.000757154	0.000457516	0.000298403	0.000338507	0.00027543	0.000168141	0.000218571	0.000558813	0.000382421	0.000243504	0.000363391	0.000271473	0.000631868	0.000291001	0.000688457	0.000446776	0.000269092	0.00101808	0.000256947	0.000569884	0.00189979	0.00166795	0.000967971	0.000385491	0.000306864	0.000715708	0.000860118	0.00116477	0.0004731	0.000839296	0.00102769	0.00296701	0.00297079	0.0199432	0.000329988	0.0024628
PE40:5(18:0_22:5)	0.0610319	0.0320295	0.0428814	0.0396848	0.0313759	0.0258801	0.0266738	0.0432451	0.0675649	0.0611628	0.0470161	0.0589809	0.0341384	0.0611552	0.0285463	0.0603537	0.0417016	0.040338	0.0406401	0.0349162	0.0102578	0.0136324	0.033819	0.0185884	0.0446792	0.0156684	0.0167639	0.0544643	0.0285805	0.0805772	0.106378	0.0482877	0.0132218	0.0272993	0.0591539	0.0161346	0.0326681	0.0159245	0.00723718	0.0248673
PE40:4(20:0_20:4)	0.00250706	0.00223523	0.00238282	0.00148558	0.00226055	0.00130574	0.00117144	0.00150684	0.00168171	0.00189344	0.00175513	0.00294719	0.00265145	0.00155107	0.00142765	0.00224942	0.00180586	0.0017297	0.00361832	0.00183081	0.000857778	0.00162418	0.00237987	0.00148713	0.00199883	0.00192086	0.0041762	0.0019628	0.00281053	0.00192837	0.00225571	0.0040741	0.00270366	0.000817579	0.00178023	0.0109143	0.00540519	0.00117295	0.00146869	0.00288696
PE42:5(22:1_20:4)	0.000711428	0.000772062	0.00056046	0.000762288	0.000804542	0.000667293	0.000545453	0.000691726	0.00104027	0.00064574	0.00086672	0.000736881	0.000919732	0.000799062	0.00100668	0.00128794	0.000498252	0.000982779	0.000983106	0.000899734	0.000736381	0.00179892	0.000469447	0.004078	0.00164457	0.00198658	0.00304705	0.00120776	0.00074618	0.000898122	0.000912776	0.00122851	0.00268046	0.00211897	0.00158277	0.00609656	0.00139342	0.000563704	0.000973427	0.000983376
PE42:4(22:0_20:4)	0.00142565	0.00118199	0.00162424	0.00110416	0.0014773	0.00134636	0.000922425	0.00115238	0.00185092	0.00115248	0.00140467	0.00222204	0.00214926	0.00205948	0.00120315	0.00168985	0.00121987	0.00164869	0.00192275	0.00155989	0.0016285	0.00129056	0.00120756	0.00310742	0.00291929	0.00287572	0.00369536	0.00204338	0.00306414	0.00184586	0.00147129	0.00335276	0.0028681	0.00100544	0.00173384	0.00511945	0.00186979	0.0025405	0.00367901	0.00207252
PE40:6p	0.0462999	0.0656112	0.0366234	0.0340042	0.0543128	0.0493476	0.0597386	0.0594249	0.0541794	0.0752038	0.0296917	0.0371799	0.0422695	0.0726398	0.101828	0.0351646	0.0352414	0.0826968	0.0576989	0.0894455	0.0559233	0.0988625	0.0443049	0.0135383	0.0258828	0.0245457	0.0753863	0.0381063	0.0300301	0.00817232	0.0201765	0.0202194	0.028944	0.0393875	0.0196344	0.0129845	0.0373329	0.0238071	0.0255139	0.0106444
PE40:5p	0.0331496	0.0514024	0.0312681	0.0306507	0.0355768	0.0329994	0.04414	0.037525	0.053243	0.0490378	0.0260659	0.0297607	0.0390735	0.0528385	0.0682038	0.0371586	0.0292616	0.0713688	0.0481548	0.0555679	0.0408004	0.0749244	0.0406039	0.00816029	0.0189044	0.0175114	0.0452759	0.0194329	0.0220828	0.0085514	0.0214996	0.0193663	0.0277785	0.0483745	0.0167723	0.015522	0.0459695	0.020824	0.0244962	0.00810328
PE40:4p	0.0279198	0.0761087	0.0265588	0.0315234	0.0312628	0.0255476	0.0346782	0.0366941	0.0457361	0.0471087	0.0223999	0.0307942	0.0610212	0.0262346	0.0564228	0.036721	0.0289963	0.076103	0.0386289	0.0557924	0.0390972	0.0846083	0.0355962	0.0105562	0.0161231	0.0163455	0.0442613	0.0209304	0.0241328	0.00705599	0.0164953	0.0172376	0.0360494	0.0305979	0.0132178	0.0207752	0.0486907	0.0150737	0.0270426	0.00877231
PE38:6p	0.0426004	0.0505147	0.0282227	0.0381792	0.0537979	0.0482799	0.0525496	0.0482251	0.0412478	0.0572549	0.0273423	0.0290449	0.0228651	0.0418596	0.0628268	0.0203111	0.0263321	0.0571927	0.0486748	0.0965047	0.0846466	0.0723023	0.0353463	0.0149299	0.0279619	0.0135924	0.0814827	0.033559	0.0138444	0.00809607	0.0229826	0.0159521	0.0298629	0.0287628	0.0184593	0.0135475	0.0326724	0.0298334	0.0166711	0.0150312
PE38:5p	0.0719014	0.117286	0.0561644	0.0647772	0.0697388	0.0814587	0.101428	0.0718099	0.0766446	0.100778	0.0514963	0.056318	0.081751	0.0997332	0.128624	0.0608942	0.0471244	0.131837	0.0764343	0.11436	0.147915	0.150237	0.06509	0.0434326	0.0363946	0.0365682	0.107648	0.0397688	0.0315692	0.0190845	0.0477351	0.0359999	0.101885	0.0797414	0.0403483	0.0442208	0.0683554	0.0521693	0.0505509	0.0284545
PE38:4p	0.18076	0.29422	0.147327	0.198235	0.174581	0.187027	0.30726	0.211842	0.210955	0.276522	0.134362	0.153256	0.310092	0.270385	0.3124	0.190039	0.145274	0.417549	0.18137	0.367521	0.341768	0.504997	0.192026	0.0555895	0.0684402	0.063343	0.226994	0.0974288	0.115266	0.0259527	0.0929162	0.112081	0.138094	0.102939	0.0595414	0.0712513	0.146844	0.0797397	0.108794	0.0446954
PE38:3p	0.0291858	0.0497074	0.0291679	0.0297251	0.0303276	0.0248843	0.0425734	0.0263403	0.0364152	0.046937	0.0307769	0.0303689	0.0466591	0.0463306	0.0433778	0.0383557	0.027431	0.049108	0.0325226	0.0434173	0.0298649	0.0674214	0.0322768	0.0103783	0.0139509	0.0183981	0.0283869	0.0197728	0.0417337	0.00766783	0.0297252	0.0392918	0.0850934	0.0165725	0.0128636	0.0151901	0.025743	0.0354448	0.023807	0.0211602
PE36:4p	0.138891	0.244391	0.0912864	0.119886	0.135889	0.150982	0.219293	0.148709	0.13869	0.206847	0.112077	0.106375	0.160209	0.182056	0.257942	0.118722	0.130114	0.251597	0.112673	0.265966	0.261975	0.361839	0.137107	0.0720724	0.0518215	0.0527187	0.268112	0.119002	0.0549466	0.0272108	0.0995164	0.0713907	0.194528	0.120977	0.0669261	0.0739053	0.142908	0.0583067	0.0708661	0.0524246
PE36:3p	0.0176792	0.0332575	0.0105463	0.0141528	0.015915	0.0195836	0.0250047	0.0166098	0.00940576	0.0215894	0.0122124	0.0146289	0.0205288	0.0131488	0.0375687	0.0160679	0.0167917	0.0308936	0.0159932	0.0353173	0.0386537	0.0561917	0.0160397	0.0100194	0.0089672	0.0143765	0.03216	0.0139755	0.00599561	0.00320336	0.0122175	0.0028734	0.0377915	0.016477	0.00964462	0.017521	0.0163906	0.0185964	0.016169	0.0101268
PE36:2p	0.00863209	0.0185044	0.0133182	0.0120335	0.012752	0.011559	0.0115414	0.0126126	0.0116688	0.0109222	0.00748242	0.0109008	0.0178176	0.0103395	0.017625	0.00914769	0.00797131	0.012072	0.0115666	0.0213366	0.022997	0.0454618	0.00970249	0.00393445	0.00539731	0.0172373	0.0153295	0.00828614	0.00265251	0.000488251	0.00578752	0.00805505	0.0112134	0.0118121	0.00396905	0.00968043	0.0103312	0.0118173	0.0305294	0.00326158
PE36:1p	0.0156432	0.024011	0.0187811	0.0194795	0.0229313	0.0135126	0.0165964	0.0134637	0.019008	0.0211931	0.0143138	0.0209321	0.0205057	0.0250698	0.0227242	0.0185373	0.0156884	0.01483	0.0153399	0.0250312	0.0163407	0.0244608	0.019641	0.00667246	0.00994708	0.0178018	0.0111387	0.0224652	0.00979453	0.00268989	0.015665	0.0126159	0.0205132	0.0145525	0.00890022	0.0130375	0.00955118	0.00751833	0.0237588	0.00598877
PE34:2p	0.00532753	0.00883067	0.00613241	0.00513096	0.00430569	0.00639466	0.00700127	0.00668304	0.0014076	0.00849356	0.00235853	0.00633815	0.00804528	0.0087033	0.00830529	0.00435171	0.00849605	0.00444162	0.00594597	0.0109238	0.0162519	0.030975	0.0128443	0.00194849	0.00191538	0.010915	0.0148463	0.00664223	0.00137545	0.0011959	0.00467339	0.00279847	0.0109769	0.008484	0.00148145	0.00694099	0.00512705	0.00461769	0.013675	0.00314628
PE34:1p	0.0193358	0.029579	0.014107	0.0157672	0.0190259	0.0176312	0.0230447	0.015559	0.013205	0.0213994	0.012336	0.0136259	0.0177448	0.0273049	0.0249839	0.0136439	0.0165492	0.0214257	0.0133632	0.0286482	0.0480189	0.0458886	0.0159105	0.0100071	0.00710639	0.0165539	0.0252019	0.0124299	0.00583191	0.0041159	0.00770377	0.00526845	0.0182465	0.0286139	0.00569799	0.0150555	0.0134517	0.0135728	0.0287598	0.005816
PE32:1	0.0202936	0.0122137	0.0106639	0.0126658	0.03138	0.0169474	0.0131724	0.0190477	0.0551225	0.0242931	0.0181002	0.0564	0.014256	0.0121227	0.0416223	0.0372887	0.0511669	0.0171	0.031664	0.0123409	0.0155218	0.00660174	0.00599925	0.170555	0.110586	0.0280779	0.122338	0.0548028	0.0119186	0.0278577	0.0152475	0.0121737	0.0412951	0.00285308	0.141706	0.0383968	0.0588509	0.0885782	0.231332	0.0281977
PE34:2	0.475807	0.484032	0.42975	0.629611	0.701858	0.353743	0.351712	0.367179	0.422852	0.39144	0.399044	0.553395	0.498279	0.668316	0.383272	0.563628	0.72329	0.390131	0.650218	0.313742	0.162921	0.0781472	0.371399	0.72904	0.550714	0.222015	0.244296	1.21918	0.118432	0.138879	0.322726	0.288732	0.186181	0.0568321	1.07521	0.120011	0.237005	0.171803	0.415253	0.127887
PE34:1	0.203644	0.197653	0.132781	0.194732	0.207601	0.115377	0.0961097	0.104519	0.207051	0.133815	0.141809	0.240271	0.154482	0.159779	0.131204	0.218319	0.213907	0.145381	0.227242	0.128957	0.100822	0.112458	0.116202	0.28035	0.40193	0.185192	0.17876	0.233453	0.09641	0.141722	0.067648	0.0529506	0.120279	0.060761	0.444914	0.187015	0.0972056	0.139327	0.194999	0.0606102
PE34:0	0.0128229	0.0098164	0.00747125	0.0107923	0.012901	0.00892969	0.00515032	0.00806936	0.0177301	0.0086535	0.00825737	0.0150422	0.00786318	0.00892545	0.0117859	0.0127622	0.0150285	0.00876637	0.0135633	0.0113622	0.0106197	0.0189181	0.00580116	0.0217181	0.028082	0.0157649	0.0126871	0.0165232	0.007255	0.0125378	0.00386078	0.00326365	0.00838238	0.00711962	0.031552	0.0178911	0.00608824	0.0132437	0.012338	0.00612235
PE36:4	0.44427	0.456145	0.494854	0.427779	0.542028	0.320694	0.336771	0.381542	0.557986	0.440458	0.468486	0.686224	0.475293	0.598092	0.299002	0.589688	0.488603	0.56715	0.51962	0.230484	0.128211	0.117614	0.322961	0.599401	0.689028	0.136959	0.262302	0.684912	0.419845	0.290537	0.560996	0.558598	0.603527	0.0716634	0.570421	0.122644	0.327873	0.455193	0.402561	0.290199
PE36:3	0.204852	0.181064	0.26454	0.204798	0.358701	0.212754	0.11741	0.181348	0.220517	0.179614	0.174338	0.406194	0.242688	0.266097	0.187265	0.272637	0.265029	0.171845	0.323643	0.166697	0.19116	0.151825	0.232809	0.716732	0.949928	0.618786	0.208362	0.497612	0.169588	0.17708	0.232587	0.451756	0.206414	0.0604795	0.667128	0.160996	0.28112	0.448531	0.394343	0.200772
PE36:2	0.596543	0.684271	0.534786	0.561225	0.867633	0.467524	0.338984	0.505687	0.412839	0.51397	0.533336	0.712454	0.538189	0.613547	0.473191	0.692474	0.599421	0.407446	0.979472	0.469548	0.257903	0.285306	0.53732	0.604649	1.1848	0.593879	0.288616	1.36765	0.262996	0.288587	0.570611	0.613272	0.324779	0.199722	1.11231	0.44695	0.274065	0.21675	0.362144	0.225144
PE36:1	0.166485	0.15156	0.123167	0.112265	0.187751	0.116009	0.0880269	0.0948495	0.12043	0.131093	0.0884488	0.164347	0.107386	0.123074	0.115437	0.14701	0.103349	0.0907004	0.176285	0.140618	0.0904204	0.13575	0.111237	0.121289	0.288283	0.163494	0.109349	0.192661	0.0731519	0.0733432	0.0934972	0.0853899	0.0907257	0.130693	0.21059	0.216288	0.0772212	0.0557378	0.119703	0.0560242
PE38:6	0.498172	0.417966	0.533063	0.565727	0.565931	0.394472	0.306746	0.593625	0.628654	0.670249	0.613461	0.600456	0.328771	0.69225	0.346974	0.583776	0.493512	0.53769	0.767709	0.517259	0.0388452	0.0516034	0.476349	0.225937	0.632271	0.043112	0.100095	0.343512	0.308222	0.202865	0.435137	0.209366	0.106203	0.01293	0.306015	0.018455	0.071544	0.108961	0.119929	0.0946531
PE38:5	0.276138	0.217716	0.326615	0.278204	0.224417	0.187973	0.16199	0.305812	0.519863	0.292627	0.301939	0.475175	0.258202	0.458323	0.189404	0.350077	0.284476	0.288665	0.383956	0.202936	0.0788616	0.117404	0.288021	0.336173	0.824063	0.181979	0.193793	0.250209	0.430174	0.367182	0.48168	0.460312	0.258943	0.0431376	0.34615	0.174166	0.2067	0.398941	0.271792	0.281501
PE38:4	1.04649	1.19836	1.08078	1.09285	1.00758	0.659338	0.653966	1.09457	1.5876	1.21339	1.25442	1.27702	1.21297	1.42672	0.73345	1.60957	0.975197	1.39459	1.75613	0.770642	0.223202	0.409653	1.10258	0.683003	1.6262	0.518645	0.612766	1.19798	1.6852	0.93576	1.29326	1.76392	1.198	0.276431	1.04638	0.460791	0.693181	0.932649	0.543795	0.982467
PE38:3	0.181241	0.167019	0.165594	0.152796	0.159386	0.125353	0.0922001	0.138409	0.191806	0.163333	0.166558	0.210197	0.177723	0.170741	0.118176	0.251085	0.178108	0.174417	0.26084	0.140954	0.0510361	0.0867479	0.140207	0.135892	0.376138	0.162141	0.113493	0.190269	0.259109	0.186735	0.205146	0.412169	0.188513	0.0724983	0.261563	0.181897	0.199356	0.44836	0.0968855	0.28347
PE40:6	0.318833	0.31495	0.347238	0.336207	0.412227	0.279284	0.147423	0.317801	0.346325	0.523294	0.345437	0.370488	0.17426	0.327031	0.224693	0.337146	0.239091	0.262135	0.500859	0.422901	0.0409557	0.0704803	0.27241	0.166982	0.363163	0.0839623	0.091116	0.41284	0.215688	0.254009	0.371424	0.293422	0.11202	0.0697683	0.220544	0.0454788	0.0916169	0.113694	0.0522907	0.14066
PE40:5	0.124479	0.0802681	0.115179	0.10621	0.0794603	0.0733328	0.0497805	0.117445	0.168875	0.176804	0.122446	0.149187	0.0744169	0.118642	0.0725075	0.137094	0.100908	0.0969095	0.14248	0.09926	0.0281092	0.0680753	0.0928658	0.0631262	0.12823	0.0416276	0.0446839	0.125626	0.0599915	0.19351	0.272362	0.140596	0.071224	0.0677962	0.144917	0.0677648	0.0844425	0.0658454	0.0239588	0.0946471
PE40:4	0.0331132	0.0240474	0.0270006	0.0266737	0.0248772	0.0255653	0.017153	0.0312107	0.0359344	0.0414016	0.0299544	0.0449482	0.0293606	0.0437907	0.0196657	0.0416455	0.0273153	0.0240712	0.0249926	0.0301161	0.0165712	0.0522325	0.0225776	0.0175619	0.0402249	0.0173255	0.0246582	0.0343024	0.0171273	0.037221	0.0625269	0.0391374	0.0203076	0.0604914	0.0481463	0.0571207	0.0342173	0.0259296	0.00980931	0.0204153
PC36:4p(16:0p_20:4)	0.0124845	0.00855754	0.00483149	0.00822474	0.0096424	0.0110244	0.0152288	0.0090736	0.0099355	0.00959474	0.00593872	0.0092437	0.0123854	0.00525089	0.0127056	0.00669473	0.00718229	0.0167364	0.0100586	0.0159368	0.0145667	0.0260027	0.00601991	0.00397185	0.00684645	0.00368594	0.0246294	0.00435939	0.00496598	0.00339874	0.00725191	0.00363664	0.0103103	0.0130408	0.00422869	0.0077429	0.0137788	0.00611582	0.0129987	0.00262664
PC32:2(16:1_16:1)	0.0033054	0.000995403	0.00158529	0.000995511	0.00724924	0.00192268	0.00215128	0.00164294	0.0063178	0.00171836	0.0013167	0.0118442	0.00098911	0.00160381	0.00400543	0.00298018	0.00286125	0.00147208	0.0034467	0.00242969	0.00411006	0.00227995	0.00168303	0.0497676	0.0332467	0.0104518	0.0315981	0.0023361	0.00301976	0.0104456	0.0019517	0.00350847	0.0185796	0.0010819	0.0146457	0.00764346	0.00404932	0.0346009	0.127596	0.0137665
PC32:1(16:0_16:1)	0.0531582	0.0260427	0.0232212	0.0290347	0.0670019	0.0293959	0.0318117	0.0359414	0.0547881	0.0432519	0.0225082	0.0802038	0.0218815	0.0187555	0.0611858	0.0506304	0.0546803	0.0327676	0.0458812	0.0428845	0.065584	0.0660772	0.0263862	0.292775	0.26542	0.0987739	0.207067	0.126497	0.056135	0.132418	0.0525186	0.0641263	0.164395	0.0448815	0.157108	0.143393	0.0998588	0.251653	0.397086	0.115306
PC34:3(16:1_18:2)	0.0106614	0.00621904	0.0103117	0.00877932	0.0249948	0.0103557	0.00657305	0.00866472	0.00992131	0.0108405	0.00591679	0.0179105	0.00653513	0.0128448	0.0141338	0.00783392	0.0108939	0.00536196	0.0147955	0.0110366	0.00714305	0.0133965	0.0117374	0.0197014	0.015083	0.0107311	0.0137472	0.0120567	0.0055782	0.0123265	0.00284661	0.0060976	0.00730078	0.00551426	0.0099877	0.00928885	0.00344219	0.0170852	0.0177994	0.00572226
PC34:2(16:0_18:2)	0.383086	0.391036	0.498141	0.582333	0.582976	0.334392	0.356596	0.380255	0.296838	0.44549	0.432154	0.30556	0.385288	0.661086	0.453958	0.3496	0.334516	0.489632	0.531691	0.435958	0.203611	0.336379	0.489025	0.462402	0.26717	0.215111	0.185454	1.08519	0.24857	0.197506	0.348322	0.210515	0.192559	0.33775	0.292531	0.123204	0.220086	0.173402	0.185503	0.186917
PC34:2(16:1_18:1)	0.0125752	0.0063797	0.00979441	0.00864296	0.0289126	0.0126746	0.0095929	0.00789766	0.0141773	0.013319	0.0072307	0.0258717	0.00707041	0.0124414	0.0154582	0.012329	0.0111051	0.00640199	0.0157003	0.0126405	0.02184	0.0255222	0.0102246	0.071537	0.115929	0.0776959	0.0591099	0.0178524	0.012292	0.030851	0.00783277	0.0158985	0.0315749	0.00894889	0.0296254	0.0883101	0.0207275	0.0711689	0.138559	0.0338465
PC34:1(16:0_18:1)	0.329383	0.370759	0.330157	0.395196	0.442668	0.268217	0.293412	0.273243	0.298223	0.300127	0.278717	0.28665	0.293542	0.606625	0.317535	0.316003	0.254887	0.386688	0.382053	0.38513	0.275754	0.641799	0.336344	0.485069	0.623366	0.552127	0.257542	0.671189	0.389256	0.271797	0.315387	0.274811	0.278063	0.430671	0.320005	0.474323	0.256575	0.301014	0.348466	0.249673
PC34:1(16:1_18:0)	0.0104938	0.00449361	0.00439407	0.00408413	0.0144605	0.00494648	0.00660997	0.0055197	0.0110505	0.0066687	0.0034692	0.0255513	0.00323591	0.00644433	0.011036	0.00949216	0.0109578	0.00420032	0.00960719	0.00753202	0.0140847	0.0174902	0.00626626	0.0514384	0.0734434	0.050521	0.0479018	0.0199411	0.0128501	0.0343153	0.0167657	0.0355307	0.0322644	0.00744911	0.0314187	0.0664694	0.036428	0.0419534	0.0950374	0.0383187
PC36:5(20:5_16:0)	0.00874603	0.015202	0.0138843	0.00837985	0.0215242	0.00572714	0.01071	0.00645446	0.0287828	0.0223409	0.0105466	0.0428014	0.011942	0.00924598	0.0157438	0.014057	0.0157308	0.013115	0.0252723	0.0108987	0.00350496	0.00316968	0.0111464	0.0064425	0.00895425	0.00519327	0.00963682	0.0120732	0.0458004	0.00430393	0.0050719	0.0139713	0.00629045	0.000868859	0.01056	0.0052483	0.00545022	0.0129304	0.00724493	0.00726176
PC36:5(20:4_16:1)	0.010254	0.00637937	0.0102833	0.0082702	0.0163157	0.006317	0.00643853	0.0056207	0.0178271	0.00851451	0.00801365	0.0157657	0.00517845	0.0142497	0.0114166	0.0103594	0.0125882	0.00604536	0.0137127	0.00767145	0.00653559	0.00494098	0.00876192	0.0151498	0.0158288	0.00358615	0.0152139	0.0103068	0.0118924	0.010613	0.00418574	0.00741479	0.009915	0.00709302	0.00962371	0.0102841	0.00603988	0.0144179	0.0197916	0.00644933
PC36:4(20:4_16:0)	0.60362	0.676741	0.616076	0.582879	0.610822	0.331271	0.536198	0.401062	0.750504	0.896494	0.76816	0.45064	0.535042	1.06268	0.528399	0.626893	0.499618	0.924661	0.601034	0.569911	0.263949	0.197543	0.589598	0.39821	0.341533	0.124653	0.502966	0.910581	1.1311	0.391733	0.540746	0.406976	0.52872	0.376211	0.330409	0.301369	0.329806	0.418476	0.267501	0.387342
PC36:4(18:2_18:2)	0.0380094	0.044395	0.071658	0.0546378	0.105835	0.0466752	0.0375241	0.0387324	0.0249589	0.0434747	0.0309116	0.0637446	0.039174	0.0679386	0.0411715	0.0367958	0.0591114	0.0222138	0.0770966	0.0740349	0.0334984	0.140869	0.0745311	0.0266511	0.0227328	0.0389372	0.0314323	0.0657263	0.0112154	0.047492	0.0321302	0.0268315	0.0101455	0.0468273	0.017928	0.0255888	0.026777	0.0144264	0.0143976	0.0105076
PC36:3(20:3_16:0)	0.124292	0.15472	0.119015	0.149903	0.251745	0.09411	0.124482	0.0787935	0.170037	0.134712	0.135829	0.137008	0.136756	0.169408	0.186324	0.173294	0.187039	0.105044	0.163254	0.164574	0.0496513	0.0401297	0.116284	0.283382	0.2815	0.100627	0.138072	0.300278	0.323375	0.140164	0.200503	0.223009	0.0987703	0.0980811	0.202261	0.151992	0.345869	0.416939	0.146162	0.381262
PC36:3(18:1_18:2)	0.058552	0.0527022	0.0761242	0.0651218	0.109709	0.0619298	0.049679	0.0491884	0.0523241	0.0631258	0.0415875	0.0665597	0.0566241	0.0962866	0.0699501	0.0528804	0.0486843	0.0461987	0.0885239	0.0907197	0.0745022	0.141737	0.0833302	0.0797527	0.109735	0.156479	0.0597298	0.112689	0.0336263	0.0854526	0.0572779	0.0573229	0.0399883	0.0945263	0.0476194	0.0905706	0.0482948	0.0435267	0.0500614	0.0398772
PC36:2(18:0_18:2)	0.17496	0.225773	0.186792	0.180463	0.235234	0.134072	0.126759	0.12476	0.127655	0.159458	0.159649	0.171237	0.135707	0.277181	0.183428	0.162429	0.15367	0.123371	0.23736	0.231155	0.0844701	0.0895134	0.221063	0.0873504	0.0844812	0.120535	0.08193	0.565334	0.136764	0.177124	0.279343	0.196947	0.0624426	0.126104	0.0850999	0.0800522	0.0828082	0.0346619	0.0508491	0.0844425
PC36:2(18:1_18:1)	0.0788733	0.0807383	0.0804327	0.0753537	0.134979	0.0813196	0.0683427	0.0525308	0.0744345	0.0752444	0.0453219	0.0894718	0.0804144	0.155983	0.0986393	0.08201	0.0528967	0.0626391	0.0987518	0.119692	0.139967	0.24849	0.0984754	0.226217	0.662918	0.660982	0.143197	0.161127	0.102941	0.138329	0.110737	0.131404	0.133681	0.149956	0.106976	0.460747	0.106903	0.100405	0.256111	0.109153
PC36:1(18:0_18:1)	0.0899015	0.0998689	0.0892305	0.0846514	0.126231	0.0665632	0.061805	0.0609899	0.0662743	0.0728309	0.0645893	0.0967921	0.0635268	0.142698	0.0863114	0.0799058	0.075346	0.0577387	0.099383	0.117265	0.0510507	0.0674041	0.0986742	0.0637955	0.109451	0.144368	0.0557223	0.273097	0.0930153	0.10295	0.159136	0.162114	0.0507441	0.0666187	0.0634933	0.0996968	0.0623849	0.0274855	0.0496991	0.0559292
PC38:6(22:6_16:0)	0.145083	0.136961	0.157564	0.14383	0.196296	0.104511	0.0964855	0.120461	0.135434	0.151971	0.155353	0.0960045	0.0737551	0.241574	0.108255	0.0762674	0.0916542	0.151418	0.14479	0.203927	0.0208679	0.0174897	0.13649	0.0740445	0.101559	0.0262222	0.041045	0.264106	0.0878071	0.0398946	0.138913	0.0579664	0.0395905	0.0176021	0.0415377	0.0089114	0.037818	0.0200736	0.0318116	0.0368327
PC38:6(20:4_18:2)	0.0121718	0.0140988	0.0167045	0.0135317	0.0209093	0.0132423	0.0145046	0.0113879	0.0133378	0.0148656	0.0142485	0.0210807	0.0102992	0.0191878	0.0122955	0.014186	0.0196907	0.0139362	0.0167768	0.0244578	0.0127882	0.0280286	0.0189922	0.00792626	0.00976753	0.00595872	0.0193525	0.019484	0.0092713	0.0174237	0.0136373	0.0147052	0.00647225	0.018599	0.00651748	0.00860441	0.0123441	0.0091106	0.00679232	0.00546189
PC38:5(22:5_16:0)	0.0601958	0.0353219	0.0522474	0.0531559	0.0472274	0.0295359	0.0414168	0.0416718	0.0742142	0.0598591	0.0590207	0.0570255	0.0360993	0.11834	0.0432265	0.0452372	0.0441324	0.0509198	0.0372611	0.0569464	0.0107159	0.0133657	0.0437735	0.0298628	0.0446518	0.0101463	0.0184736	0.0820985	0.0463535	0.0362321	0.0955101	0.0370162	0.013276	0.0313888	0.0330024	0.0146871	0.0388327	0.013956	0.0130262	0.0228396
PC38:5(20:4_18:1)	0.0690096	0.059954	0.0739049	0.0666482	0.0800404	0.0595204	0.0705413	0.0531704	0.110705	0.0935131	0.075175	0.0686465	0.0611747	0.121709	0.0714013	0.0807436	0.0596173	0.0881835	0.0779273	0.089623	0.0752517	0.109114	0.0789962	0.0787451	0.146314	0.0759353	0.12116	0.101255	0.143291	0.110723	0.0800663	0.0791578	0.0942286	0.0892179	0.0550143	0.110009	0.0683883	0.107465	0.0675773	0.096118
PC38:5(20:3_18:2)	0.0029701	0.00267123	0.00327572	0.0026451	0.00782164	0.00333233	0.00232212	0.00271491	0.00410975	0.00217284	0.00185491	0.00511355	0.00227357	0.00201954	0.0025974	0.00255802	0.00608987	0.00111607	0.00331909	0.00622745	0.00228311	0.00768967	0.00323346	0.00446199	0.00604562	0.0056769	0.00600989	0.00689641	0.00192571	0.0050898	0.00339669	0.00678467	0.00161335	0.00435266	0.00298158	0.0072823	0.0135365	0.0178884	0.00239619	0.00451505
PC38:4(20:4_18:0)	0.243292	0.307634	0.280591	0.229729	0.291847	0.167441	0.226594	0.17822	0.366894	0.396814	0.351519	0.267902	0.2323	0.365572	0.226228	0.301402	0.219347	0.383877	0.266493	0.356603	0.169185	0.170364	0.309324	0.0984917	0.197643	0.12644	0.297525	0.458194	0.638964	0.340192	0.492889	0.416636	0.239726	0.247725	0.116783	0.178784	0.186166	0.161164	0.115353	0.218588
PC38:4(20:3_18:1)	0.0144813	0.0112251	0.0152116	0.0159878	0.0352314	0.016322	0.0130136	0.00900418	0.0221062	0.0110871	0.00985524	0.0244853	0.0151103	0.0169098	0.0221772	0.0175457	0.0215777	0.00937292	0.017416	0.0249012	0.0168488	0.026348	0.0158376	0.0527266	0.103835	0.0670218	0.03573	0.0243882	0.0341597	0.0392714	0.0243868	0.0442882	0.0187882	0.0229137	0.0252566	0.0721823	0.0679171	0.136591	0.0337875	0.0818489
PC38:3(20:3_18:0)	0.0613035	0.0685035	0.0626171	0.0455726	0.120139	0.0530135	0.0499961	0.030942	0.0792569	0.0555075	0.0539719	0.100112	0.0544535	0.0582307	0.0770853	0.0795766	0.0850421	0.0384259	0.0649567	0.102035	0.0341626	0.0339705	0.0633235	0.0626298	0.121977	0.0976776	0.0722935	0.136216	0.182668	0.129962	0.18143	0.239372	0.0431922	0.0491578	0.0704728	0.122461	0.183223	0.172514	0.0421113	0.196901
PC40:7(22:6_18:1)	0.0166296	0.0106284	0.0154671	0.0118039	0.0278844	0.0144685	0.0105073	0.014459	0.0230688	0.0142731	0.012704	0.0168796	0.0081278	0.0261749	0.0131005	0.00827359	0.0118389	0.0122573	0.0150952	0.0242901	0.00795296	0.00898107	0.0168736	0.0261836	0.0540744	0.0193154	0.0117816	0.0348119	0.0160521	0.0126052	0.0202391	0.0181898	0.0120924	0.00431557	0.00756384	0.0078984	0.0096966	0.00817012	0.00738278	0.01231
PC40:7(20:4_20:3)	0.00139002	0.00287572	0.00196665	0.00324743	0.00264151	0.00196971	0.00507566	0.0023589	0.00398625	0.00319288	0.00381148	0.00325301	0.00159061	0.00272451	0.0021106	0.00381164	0.00417584	0.00346158	0.0022147	0.00370119	0.00318402	0.00468795	0.00235392	0.0017682	0.00568846	0.00164943	0.00913123	0.00400463	0.00427615	0.00586464	0.00296847	0.00413843	0.00353789	0.00420575	0.00140349	0.0073594	0.00932508	0.00993325	0.00152378	0.00341974
PC40:6(22:6_18:0)	0.0666444	0.0678211	0.0629797	0.0551623	0.0947955	0.0503075	0.0467178	0.0511455	0.0867008	0.0629604	0.0809131	0.0622984	0.0266749	0.10942	0.0511282	0.0464345	0.0534848	0.0718734	0.0605581	0.110559	0.0141341	0.0134864	0.0667553	0.0242564	0.0532567	0.0235425	0.0250162	0.164299	0.057311	0.0347054	0.131291	0.0938276	0.0290394	0.0110969	0.0196092	0.0106595	0.0214685	0.0122893	0.0137642	0.0297037
PC40:6(22:5_18:1)	0.00559477	0.00280156	0.00600395	0.00492817	0.00910074	0.00524245	0.00489377	0.00545774	0.0112308	0.00647044	0.00513397	0.00901589	0.00441753	0.0136425	0.00700937	0.00498772	0.00480464	0.0069353	0.00479121	0.00718694	0.00347829	0.0050436	0.00545323	0.0133427	0.0205122	0.00853957	0.0067882	0.00866718	0.0077495	0.0112406	0.0151843	0.0110335	0.00401045	0.00730151	0.00664318	0.00701936	0.00931884	0.00483505	0.00356001	0.0110491
PC40:6(20:4_20:2)	0.00437118	0.00496031	0.00489524	0.00447417	0.00814759	0.00636681	0.00845568	0.00530334	0.00582329	0.00876042	0.00684587	0.0035724	0.00447301	0.00699868	0.00986319	0.0066466	0.00546008	0.00804379	0.00541621	0.0097968	0.00672265	0.0261948	0.0051643	0.00333552	0.00543555	0.0035852	0.0168478	0.00837627	0.00690932	0.00651906	0.00798553	0.00411693	0.00588286	0.0357162	0.00362817	0.0135914	0.00913826	0.0137836	0.00221506	0.0068283
PC40:5(22:5_18:0)	0.0337269	0.0186162	0.0276124	0.020592	0.0236869	0.0166028	0.0202184	0.0217494	0.0440534	0.029526	0.0346052	0.0401058	0.0157621	0.0602518	0.0228996	0.0244037	0.0281405	0.0307176	0.0167366	0.033287	0.00851061	0.00872561	0.0244016	0.0148835	0.0182459	0.011662	0.0143102	0.0512468	0.0323236	0.033668	0.100219	0.059442	0.00818388	0.013608	0.0167181	0.0103651	0.0238916	0.00646269	0.00693512	0.0209346
PC40:5(20:4_20:1)	0.00582568	0.00759923	0.0057927	0.00455515	0.00565253	0.00444416	0.00750199	0.0060388	0.00892406	0.00851569	0.00772172	0.00559589	0.00623762	0.00612415	0.0102099	0.00662341	0.00462414	0.0112117	0.00577158	0.00934197	0.00873271	0.0241752	0.00516426	0.00633763	0.00529219	0.00781264	0.0175403	0.0129506	0.0105578	0.0122269	0.0075802	0.00379991	0.0086611	0.0288731	0.00475137	0.0282552	0.011426	0.00789237	0.00344109	0.0119947
LPE16:0	0.0706525	0.0377145	0.0369327	0.0290674	0.0267887	0.0167749	0.0341223	0.0232395	0.0176504	0.0308896	0.0371204	0.0358257	0.0192597	0.0223167	0.0258851	0.0419134	0.0517929	0.026985	0.0611366	0.0225628	0.0121551	0.00285217	0.015789	0.0198317	0.0302783	0.00876902	0.00981883	0.0324594	0.00534647	0.0164976	0.0393137	0.0254212	0.011119	0.00676772	0.0373503	0.00763059	0.0303274	0.0147047	0.0446368	0.00584291
LPE18:2	0.00548223	0.00485427	0.00842737	0.00434132	0.00422331	0.00401015	0.00263706	0.00301472	0.00360966	0.00495897	0.00361611	0.0040888	0.0041139	0.00537376	0.00323321	0.00732114	0.00770905	0.00232462	0.00517726	0.00310685	0.00172499	0.000748261	0.00298141	0.00394164	0.00211584	0.0038212	0.00115806	0.00530119	0.0013268	0.00458539	0.0028461	0.00217613	0.00159601	0.00933356	0.00588577	0.000945413	0.00377809	0.00155156	0.00385777	0.000488842
LPE18:1	0.014751	0.00868041	0.0108593	0.0056428	0.00505648	0.00436335	0.00260258	0.00528985	0.00813917	0.00498414	0.00456117	0.0141699	0.00492737	0.00853047	0.00795909	0.0100802	0.00961702	0.00826633	0.00952134	0.00585071	0.0116191	0.00163255	0.00438367	0.0113679	0.0173312	0.0150138	0.00402601	0.00460444	0.00410606	0.00926336	0.00659521	0.0116873	0.00494221	0.0110766	0.0137767	0.0132097	0.010858	0.0111665	0.0230491	0.00275227
LPE18:0	0.0960227	0.0584693	0.0477921	0.0318609	0.0309425	0.0205937	0.0362185	0.0267652	0.0423942	0.0502465	0.0332714	0.0572827	0.0305411	0.0248294	0.0469889	0.0747363	0.0552305	0.0449086	0.0592608	0.0315018	0.0172934	0.00685165	0.0259666	0.0169513	0.0242207	0.0229742	0.0142155	0.0353717	0.0204101	0.0255273	0.0436335	0.0400975	0.0231741	0.00809046	0.0254794	0.0248269	0.0510578	0.0195377	0.0552933	0.0107363
plasmalogen PE	0.637326	1.06342	0.509504	0.613545	0.660416	0.669207	0.944849	0.705498	0.711807	0.943288	0.482915	0.539523	0.848583	0.876644	1.14283	0.599115	0.535271	1.22112	0.658365	1.20983	1.14425	1.61817	0.656489	0.261239	0.292813	0.319908	0.976225	0.4518	0.359256	0.123485	0.397094	0.36315	0.740977	0.547292	0.277457	0.329632	0.603368	0.371321	0.460634	0.217625
PE	4.60318	4.59708	4.59348	4.71253	5.38373	3.3573	2.7766	4.26112	5.49358	4.90444	4.66604	5.9618	4.29414	5.68745	3.34765	5.8442	4.7584	4.577	6.75868	3.65782	1.43516	1.76282	4.09874	4.87241	8.19364	3.01296	2.60731	6.82153	4.13511	3.32783	4.98871	5.38505	3.5368	1.19318	6.62754	2.31586	2.74049	3.68354	3.25113	2.89277
LPE	0.186908	0.109719	0.104012	0.0709124	0.067011	0.0457422	0.0755804	0.0583093	0.0717934	0.0910791	0.078569	0.111367	0.0588421	0.0610503	0.0840663	0.134051	0.124349	0.0824845	0.135096	0.0630222	0.0427925	0.0120846	0.0491207	0.0520926	0.073946	0.0505782	0.0292184	0.0777368	0.0311894	0.0558737	0.0923885	0.0793821	0.0408313	0.0352684	0.0824921	0.0466126	0.0960212	0.0469605	0.126837	0.0198203
